# Supplementary material for: A Python script to design primers for overlap extension PCR to ligate two DNA fragments
Source: PeerJ. 2022 Oct 31;10:e14283. doi: 10.7717/peerj.14283 (PMC9632469; doi:10.7717/peerj.14283)
Supplement: Supplemental Information 2 [file peerj-10-14283-s002.zip]

Archive with 8 entries (8 files):
- 0002_32221102400019_(dnaN)_[T7].ab1
- __MACOSX/._0002_32221102400019_(dnaN)_[T7].ab1
- 0002_32221102400019_(dnaN)_[T7].seq
- __MACOSX/._0002_32221102400019_(dnaN)_[T7].seq
- 0003_32221102400019_(dnaN)_[T7-TER].ab1
- __MACOSX/._0003_32221102400019_(dnaN)_[T7-TER].ab1
- 0003_32221102400019_(dnaN)_[T7-TER].seq
- __MACOSX/._0003_32221102400019_(dnaN)_[T7-TER].seq
