# Supplementary material for: A Python script to design primers for overlap extension PCR to ligate two DNA fragments
Source: PeerJ. 2022 Oct 31;10:e14283. doi: 10.7717/peerj.14283 (PMC9632469; doi:10.7717/peerj.14283)
Supplement: Supplemental Information 2 [file peerj-10-14283-s002.zip › 0003_32221102400019_(dnaN)_[T7-TER].seq]

ACCCTCGGCTTCCTTTCGGGCTTTGTTAGCAGCCGGATCTCAGTGGTGGTGGTGGTGGTGCTCGAGTGCGGCCGCAAGCTTTCAGCCCGGCAACCGAACCGGCATCAACAGATAGACATAGTCCGTCGACACCGCCGGGAACGGACCGTTGCCATTCAGACCCGCCACAGGGCGATCGTCCCCGGACACCGGACGTAGCAAGGCAGGCTTACCCGCAGTCGTAAACCCGAAAGACACTCGCTCCGAGCGCAACGAACTCAAACCGTCCGTTAGATAGGTTGGGTTAAACGCAATCGTCAATGGTTCACCGGCATAGTCAACAACAAGATCTTCCTCGGCTCGTCCAACATCATCGGCACCCGCAGAAAGCCGCACGCTGCCATCAGCGAACTCCATGCGCACCTGCGCGCCCCGATCAGCTACCAACGCAACCAGCTTGATCGCTTCGATCAACTCGGCCACGTCCATGGTGGCCACCGCGGTGTGTTCGGTTGGTAGCAACTGCCGAAACTTCGGGAACTCGGCATCAAGAAGTCGCGTGGTGCTGCGCTTGCCGTTCCCACTGATACCGAGCAGGCCATCCTTGCCCACCCCCGGCCCAGTACCCAACGACAAACGAACGTCAGAGCCGCCGATGCCCGCTTTGGCGGCCTCGGCCAGCGTCTTGGCCGGGACCAGCACAGCCGCTTCGATATCTGGCGACGACGCCGACCACTTCAGTTCTCGAACAGCCAGGCGAAACCTGTCGGTAGCGGCCAAAACCACCGTCTCACCGAGGATTTCGACCCGGATGCCGGTCAACATAGGCAACGTGTCGTCCCGGCCGGCGGCGATAGCGACCTGACTGATTGCCTCGGCGAATAATTCCGCAGGCAACAATCCGGTCTCTTCCGGCAGCGTCGGCAGCGTCGGATAATCCTCGACTGGCATCGTCGGTAGCGAAAACCTGGCGTTACCGCAGGTCAATGCGACCCGGTTACCTTCGACATGAACGTCTACG
