# Supplementary material for: A Python script to design primers for overlap extension PCR to ligate two DNA fragments
Source: PeerJ. 2022 Oct 31;10:e14283. doi: 10.7717/peerj.14283 (PMC9632469; doi:10.7717/peerj.14283)
Supplement: Supplemental Information 4 [file peerj-10-14283-s004.zip]

Archive with 12 entries (12 files):
- 0001_32221122600041_(no_g_4)_[3P].ab1
- __MACOSX/._0001_32221122600041_(no_g_4)_[3P].ab1
- 0001_32221122600041_(no_g_4)_[3P].seq
- __MACOSX/._0001_32221122600041_(no_g_4)_[3P].seq
- 0011_32221122600041_(no_g_4)_[M13F].ab1
- __MACOSX/._0011_32221122600041_(no_g_4)_[M13F].ab1
- 0011_32221122600041_(no_g_4)_[M13F].seq
- __MACOSX/._0011_32221122600041_(no_g_4)_[M13F].seq
- 0012_32221122600041_(no_g_4)_[M13R].ab1
- __MACOSX/._0012_32221122600041_(no_g_4)_[M13R].ab1
- 0012_32221122600041_(no_g_4)_[M13R].seq
- __MACOSX/._0012_32221122600041_(no_g_4)_[M13R].seq
